# Supplementary material for: pH Effect on the Structure, Rheology, and Electrospinning of Maize Zein
Source: Foods. 2023 Mar 25;12(7):1395. doi: 10.3390/foods12071395 (PMC10093575; doi:10.3390/foods12071395)
Supplement: Supplementary file 1 [file foods-12-01395-s001.zip]

Archive with 1 entries (1 files):
- foods-2233128-supplementary.pdf
